# Supplementary material for: Association between COVID‐19 and myasthenia gravis (MG): A genetic correlation and Mendelian randomization study
Source: Brain Behav. 2023 Aug 28;13(11):e3239. doi: 10.1002/brb3.3239 (PMC10636397; doi:10.1002/brb3.3239)
Supplement: Supplementary file 1 — Table S1 Estimation of MR by MR‐Egger, weighted median, simple mode, and weighted mode. [file BRB3-13-e3239-s003.xlsx]

## Sheet: Sheet1
Table S1 Estimation of MR by MR-Egger, weighted median, simple mode, and weighted mode.
Exposure	Outcome	method	nsnp	pval	OR	95%CI
COVID-19 susceptibility	MG	MR Egger	21	0.31165	0.727079	0.398634	1.32614
		Weighted median	21	0.965813	1.01057	0.624865	1.63435
		Simple mode	21	0.633093	1.23106	0.531226	2.85286
		Weighted mode	21	0.946351	1.01718	0.623205	1.66021
	early-onset MG	MR Egger	21	0.953306	0.963783	0.284946	3.25984
		Weighted median	21	0.72483	1.18373	0.462787	3.02778
		Simple mode	21	0.499349	0.564883	0.111004	2.8746
		Weighted mode	21	0.905066	0.942991	0.363782	2.44441
	late-onset MG	MR Egger	20	0.288514	0.645855	0.295037	1.41382
		Weighted median	20	0.487558	0.809313	0.445341	1.47076
		Simple mode	20	0.680323	1.24449	0.446717	3.46699
		Weighted mode	20	0.974666	0.990382	0.549724	1.78427
COVID-19 hospitalization	MG	MR Egger	37	0.840599	1.0269	0.794372	1.32749
		Weighted median	37	0.63704	1.05652	0.8408	1.32758
		Simple mode	37	0.92693	1.01984	0.672162	1.54735
		Weighted mode	37	0.6447	1.05425	0.843797	1.3172
	early-onset MG	MR Egger	38	0.671303	1.11888	0.668822	1.87178
		Weighted median	38	0.59669	1.12813	0.721811	1.76318
		Simple mode	38	0.940929	1.02991	0.474875	2.23366
		Weighted mode	38	0.627406	1.11526	0.720556	1.72616
	late-onset MG	MR Egger	37	0.864717	0.971567	0.698892	1.35063
		Weighted median	37	0.784832	1.03866	0.791084	1.36371
		Simple mode	37	0.355958	1.27251	0.767876	2.10879
		Weighted mode	37	0.727666	1.04597	0.813801	1.34436
COVID-19 severity	MG	MR Egger	31	0.64793	0.959556	0.805216	1.14348
		Weighted median	31	0.662732	1.03714	0.88038	1.2218
		Simple mode	31	0.473752	1.10636	0.841998	1.45372
		Weighted mode	31	0.697764	1.03127	0.88414	1.20289
	early-onset MG	MR Egger	34	0.987084	0.996539	0.657075	1.51138
		Weighted median	34	0.602478	1.08328	0.801696	1.46376
		Simple mode	34	0.923026	1.02844	0.584757	1.80878
		Weighted mode	34	0.704638	1.05869	0.790324	1.41818
	late-onset MG	MR Egger	32	0.716258	0.959296	0.768328	1.19773
		Weighted median	32	0.923612	1.0091	0.838486	1.21444
		Simple mode	32	0.528477	1.11942	0.791345	1.5835
		Weighted mode	32	0.860863	1.01609	0.85124	1.21287
