# Supplementary material for: Association between COVID‐19 and myasthenia gravis (MG): A genetic correlation and Mendelian randomization study
Source: Brain Behav. 2023 Aug 28;13(11):e3239. doi: 10.1002/brb3.3239 (PMC10636397; doi:10.1002/brb3.3239)
Supplement: Supplementary file 2 — Table S2 MR reanalysis after the removal of confounding factors by PhenoScanner online tool. [file BRB3-13-e3239-s002.xlsx]

## Sheet: Sheet1
Table S2 MR reanalysis after removal of confounding factors by PhenoScanner online tool.
Exposure	Outcome	method	nsnp	Pval	OR	95%CI
COVID-19 susceptibility	MG	MR Egger	20	0.309143	0.722106	0.392459	1.32864
		Weighted median	20	0.981211	0.993929	0.598735	1.64997
		Inverse variance weighted	20	0.745647	1.0663	0.723486	1.57154
		Simple mode	20	0.640632	1.22905	0.524207	2.8816
		Weighted mode	20	0.906683	1.03003	0.632163	1.67831
	early-onset MG	MR Egger	20	0.961408	0.969206	0.277831	3.38105
		Weighted median	20	0.717011	1.19135	0.462224	3.07063
		Inverse variance weighted	20	0.831811	0.921646	0.434046	1.95701
		Simple mode	20	0.503924	0.573171	0.115576	2.8425
		Weighted mode	20	0.961183	0.976565	0.380525	2.50622
	late-onset MG	MR Egger	19	0.277075	0.638514	0.291816	1.39711
		Weighted median	19	0.396455	0.772671	0.4257	1.40244
		Inverse variance weighted	19	0.847819	1.04965	0.639911	1.72173
		Simple mode	19	0.636976	1.27562	0.47214	3.44644
		Weighted mode	19	0.979082	1.00809	0.556701	1.82546
COVID-19 hospitalization	MG	MR Egger	34	0.855303	1.02545	0.784401	1.34058
		Weighted median	34	0.659116	1.05568	0.829793	1.34307
		Inverse variance weighted	34	0.224435	1.09863	0.943933	1.27868
		Simple mode	34	0.869804	0.966487	0.644971	1.44828
		Weighted mode	34	0.700019	1.04936	0.823007	1.33797
	early-onset MG	MR Egger	35	0.306983	1.31038	0.7864	2.18351
		Weighted median	35	0.606966	1.12329	0.721289	1.74934
		Inverse variance weighted	35	0.201441	1.20774	0.904071	1.6134
		Simple mode	35	0.883835	1.06074	0.483772	2.32583
		Weighted mode	35	0.605764	1.12296	0.725902	1.73722
	late-onset MG	MR Egger	35	0.809661	0.958612	0.681487	1.34843
		Weighted median	35	0.783908	1.03778	0.796149	1.35275
		Inverse variance weighted	35	0.507581	1.06704	0.88068	1.29285
		Simple mode	35	0.394922	1.25976	0.745008	2.13016
		Weighted mode	35	0.745752	1.04459	0.804175	1.35688
COVID-19 severity	MG	MR Egger	29	0.655998	0.960173	0.804536	1.14592
		Weighted median	29	0.648889	1.0382	0.883478	1.22002
		Inverse variance weighted	29	0.142905	1.08444	0.972985	1.20867
		Simple mode	29	0.474396	1.10731	0.840638	1.45858
		Weighted mode	29	0.690095	1.03131	0.887665	1.1982
	early-onset MG	MR Egger	32	0.990282	0.997827	0.705199	1.41189
		Weighted median	32	0.598209	1.08375	0.803551	1.46166
		Inverse variance weighted	32	0.0516744	1.22287	0.998537	1.49759
		Simple mode	32	0.989323	1.00361	0.594237	1.69501
		Weighted mode	32	0.734864	1.05524	0.775204	1.43644
	late-onset MG	MR Egger	30	0.732306	0.962338	0.774005	1.1965
		Weighted median	30	0.926427	1.0085	0.842593	1.20708
		Inverse variance weighted	30	0.399696	1.05708	0.928972	1.20285
		Simple mode	30	0.48971	1.12542	0.808285	1.56699
		Weighted mode	30	0.807499	1.02361	0.849866	1.23288
Notes: MG: myasthenia gravis.
