# Supplementary material for: Association between COVID‐19 and myasthenia gravis (MG): A genetic correlation and Mendelian randomization study
Source: Brain Behav. 2023 Aug 28;13(11):e3239. doi: 10.1002/brb3.3239 (PMC10636397; doi:10.1002/brb3.3239)
Supplement: Supplementary file 3 — Table S3. Variance and power of COVID‐19 phenotypes and MG phenotypes. [file BRB3-13-e3239-s001.xlsx]

## Sheet: Sheet1
Table S3. Variance and power of COVID-19 phenotypes and MG phenotypes.
Exposure	Outcome	Variance(R2)	Power
COVID-19 susceptibility	MG	0.0179618	1
	early-onset MG	0.0179618	1
	late-onset MG	0.017666	1
COVID-19 hospitalization	MG	0.116785	1
	early-onset MG	0.119911	1
	late-onset MG	0.118252	1
COVID-19 severity	MG	0.241489	1
	early-onset MG	0.259659	1
	late-onset MG	0.24786	1
Notes: MG: myasthenia gravis.
